# Supplementary material for: Evaluating Disease Threats to Sustainable Poultry Production in Africa: Newcastle Disease, Infectious Bursal Disease, and Avian Infectious Bronchitis in Commercial Poultry Flocks in Kano and Oyo States, Nigeria
Source: Front Vet Sci. 2021 Sep 8;8:730159. doi: 10.3389/fvets.2021.730159 (PMC8477209; doi:10.3389/fvets.2021.730159)
Supplement: Supplementary file 1 [file Table_1.xlsx]

## Sheet: General flock information
Field team visit date	State	Farm ID	Flock size	Age at visit (weeks)	Breed	Bird type	Vaccination program on farm	Date of last vaccination (any)	Type of last vaccine (any)	Number of days between last vaccination date and bleeding date	Mortality pattern (birds per week)	Clinical observations/history	Additional information
2019-06-01	Kano	1	16088	6	Isa Brown	Layer	NDV, IBD, IB (combined NDV & IB)	2019-05-19	NDV Lasota	13	200	IBDV suspected	Original flock size was 18,300
2019-05-30	Kano	2	3500	10	Isa Brown	Layer	IB, NDV, Egg drop syndrome	2019-05-21	Not known/specified	9	3	Respiratory distress	Healthy flock with less mortality
2019-06-06	Kano	3	500	Not known	Isa Brown	Layer	NDV, IBD, Fowl typhoid, Fowl pox	2019-03-20	NDV Lasota	78	1	Lice and IBDV suspected
2019-05-31	Kano	4	2400	Not known	Isa Brown	Layer		2019-04-02	NDV Lasota	59	20	Heat stress, Newcastle disease suspected
2019-06-07	Kano	5	1200	44	Isa Brown	Layer	NDV, IBD, Mareks, Fowl cholera, Fowl pox	2019-04-29	NDV	39	2	None
2019-06-07	Kano	6	1500	28	Isa Brown	Layer	NDV, IBD, Fowl pox, Egg drop syndrome	2019-05-31	NDV Lasota	7	2	None
2019-05-28	Kano	7	100	4	Arbor Acre/Amo	Broiler		2019-05-24	NDV Lasota	4	2	CRD, Coccidiosis, NDV suspected
2019-06-07	Kano	8	2720	7	Isa Brown	Layer	NDV, IBD, Fowl pox	2019-06-03	Fowl pox	4	15	Slow growth, ruffled feathers, huddling together
2019-06-08	Kano	9	800	48	Isa Brown	Layer	NDV, IBD, Fowl pox, Fowl typhoid, Cholera, egg drop syndrome, IB	2019-06-01	NDV Lasota	7	1	None
2019-06-08	Kano	10	285	44	Isa Brown	Layer	NDV, IBD, Fowl pox	2019-04-26	NDV Lasota	43	1	None
2019-06-06	Kano	11	6000	50	Isa Brown	Layer	NDV, IBD, Fowl pox, Fowl typhoid	2019-06-02	NDV Lasota	4	40	Heat stress
2019-05-29	Kano	12	265	37	Isa Brown	Layer		2019-05-07	NDV Lasota	22	1	None
2019-05-27	Kano	13	250	6	Arbor Acre	Broiler	IBD, NDV	2019-05-20	NDV Lasota	7	6	Sudden deaths	Sudden deaths observed
2019-05-29	Kano	14	300	6	Arbor Acre	Broiler		2019-05-15	NDV Lasota	14	42	Newcastle disease suspected
2019-05-31	Kano	15	950	16	Isa Brown	Layer		2019-05-20	NDV Komorov	11	3	Coccidiosis, Newcastle disease suspected
2019-05-31	Kano	16	800	7	Chickum	Broiler		2019-05-10	NDV Lasota	21	85	Chocolate feces, spraddled legs, torticollis
2019-05-30	Kano	17	200	7	Isa Brown	Layer		2019-05-25	IBDV	5	120	IBDV suspected	Flock size was 1000 initially but lost 800 birds
2019-05-30	Kano	18	250	5	Cob500	Broiler		2019-05-26	IBDV	4	3	Respiratory distress
2019-05-28	Kano	19	500	5	Arbor Acre	Broiler		2019-05-21	NDV Lasota	7	5	Cough
2019-05-28	Kano	20	376	65	Isa Brown	Layer		2019-05-25	NDV Lasota	3	2	Sneezing, coughing
2019-05-29	Kano	21	5000	96	Isa Brown	Layer		2019-05-22	NDV Lasota	7	20	Newcastle disease suspected	Bought at point of lay, stocked 13,000. Left with 5000 at time of bleeding
2019-06-06	Kano	22	6200	70	Isa Brown	Layer	NDV, IBD, Fowl pox	2019-05-25	NDV Lasota	12	3	None
2019-06-01	Kano	23	9500	26	Isa Brown	Layer	NDV, IBD, Mareks	2019-05-08	NDV Lasota	24	8	Heat stress
2019-05-27	Kano	24	500	5	Arbor Acre	Broiler		2019-05-20	NDV Lasota	7	2	None
2019-05-29	Kano	25	10000	14	Isa Brown	Layer		2019-05-24	NDV	5	6	Bloody diarrhoea observed once
2019-06-01	Kano	26	500	34	Isa Brown	Layer	NDV, IBD	2019-05-10	NDV Lasota	22	2	Heat stress, Newcastle disease, coccidiosis suspected
2019-06-01	Kano	27	7000	68	Isa Brown	Layer	NDV, IBD	2019-04-28	NDV Lasota	34	20	Newcastle disease suspected, pecking
2019-05-27	Kano	28	8500	26	Isa Brown	Layer		2019-04-28	NDV Lasota	29	7	Heat stress
2019-05-15	Oyo	29	2150	38	Isa Brown	Layer		2019-04-09	NDV Lasota	36	1	N/A
2019-05-16	Oyo	30	2200	23	Lohman Brown	Layer		2019-05-03	NDV Lasota	13	0	N/A
2019-05-16	Oyo	31	3800	18	Masha	Broiler-breeder		2019-05-09	NDV Komorov	7	15	Greenish droppings, drop in production, sudden death
2019-05-13	Oyo	32	5645	16	Lohman Brown	Layer		2019-04-29	3in1 EDS+ND+IB	14	7	Stunted growth
2019-05-18	Oyo	33	4000	67	Delta arbur	Layer		2019-04-29	NDV	19	4	None
2019-05-17	Oyo	34	9500	2	Arbor Acre	Broiler		2019-04-15	IBDV	32	4	N/A
2019-05-22	Oyo	35	10000	3	Arbor Acre	Broiler		2019-05-18	IBDV	4	6	Diarrhoea, aspergillosis
2019-05-15	Oyo	36	10050	32	Lohman Brown	Layer		2019-04-23	NDV Lasota	22	2	N/A
2019-05-17	Oyo	37	8210	32	Isa Brown	Layer		2019-04-11	NDV Lasota	36	5	N/A
2019-05-22	Oyo	38	2650	42	Isa Brown	Layer		2019-04-16	NDV Lasota	36	1	None
2019-05-20	Oyo	39	3200	32	Isa Brown	Layer		2019-05-17	NDV Lasota	3	3	None
2019-05-13	Oyo	40	10930	34	Lohman Brown	Layer		2019-04-06	NDV Lasota	37	12	Lice infestation, prolapse
2019-05-14	Oyo	41	4300	55	Isa Brown	Layer		2019-04-21	NDV Lasota	23	2	Drop in production
2019-05-14	Oyo	42	3500	52	Arbor Acre	Broiler-breeder		2019-04-02	NDV Komorov	42	25	Drop in production, sudden death
2019-05-21	Oyo	43	4320	33	Isa Brown	Layer		2019-05-17	NDV Lasota	4	6 - 30	Newcastle disease suspected	19/20 serum extracted from blood samples
2019-05-21	Oyo	44	1981	58	Isa Brown	Layer		2019-04-15	NDV Lasota	36	1	None

## Sheet: NDV
Field team visit date	State	Farm ID	Flock size	Age at visit (weeks)	Bird type	Mortality pattern (birds per week)	Clinical observations/ history	Additional information	Most recent NDV vaccination	Age of birds (weeks) at time of NDV vaccination. (Refers to last NDV vaccine given, however more than 1 NDV may have been given).	Route of vaccine administration	Number of NDV doses given	Killed or live NDV vaccine	Vaccine valency	Vaccine strain	Mean NDV titre	GMT NDV titre	NDV titre range (min)	NDV titre range (max)	NDV titre CV (%)(red = >40%)	GMT titre above recommended minimum (>2000) for NDV live vaccine?	No. of birds above recommended min (2000) for NDV live vaccine?	% birds above recommended min (2000) for NDV live vaccine? (green = >85%)	GMT titre above recommended minimum (>8000) for NDV killed vaccine?	No. of birds above recommended min (8000) for NDV killed vaccine?	% birds above recommended min (8000) for NDV killed vaccine? (green = >85%)	NDV (aPMV-1) PCR positive result in flock?	NDV sequencing result	Flock protection against NDV?
2019-06-01	Kano	1	16088	6	Layer	200	IBDV suspected	Original flock size was 18,300	Nvri Vom	1, 3 & 6 weeks	p.o, p.o, p.o,	3	Live		LaSota	3059	2503	602	6443	42.59	Yes	12/18	66.7	NA	NA	NA	Neg		Not Protected
2019-05-30	Kano	2	3500	10	Layer	3	Respiratory distress	Healthy flock with less mortality	Izovac	1, 3 & 6 weeks	i.o, p.o, i.m	3	Live		LaSota	2596	2381	1060	4871	29.29	Yes	13/18	72.2	No	0/18	0	Pos	Lentogenic PMV-1 strain	Not Protected
2019-06-06	Kano	3	500	Not known	Layer	1	Lice and IBDV suspected		Unknown	2, 6 & 14 weeks	p.o	3	Live (p.o) live (p.o) killed (i.m)	Monovalent	LaSota	5361	5283	3796	7303	12.01	Yes	18/18	100	No	0/18	0	Neg		Not Protected
2019-05-31	Kano	4	2400	Not known	Layer	20	Heat stress, Newcastle disease suspected		Izovac	1, 3 & 6 weeks	i.o, p.o, i.m	3	Live		LaSota	5498	5217	2776	9215	22.8	Yes	18/18	100	NA	NA	NA	Neg		Protected
2019-06-07	Kano	5	1200	44	Layer	2	None		Biovac (fatro)	2, 6 & 14 weeks	p.o, i.m, i.m	3	Live (p.o) and killed (i.m)	Bivalent (ND + IB)	VH	4497	4201	1914	9668	26.55	Yes	17/18	94.4	No	1/18	5.6	Neg		Not Protected
2019-06-07	Kano	6	1500	28	Layer	2	None		Izovac	1, 3, 6 & 16 weeks	i.o, p.o, i.m, i.m	4	Live (i.o & p.o) and killed (i.m)	Polyvalent (ND + IB + EDS 76)	LaSota	9373	9070	4711	15235	17.85	Yes	18/18	100	Yes	13/18	72.2	Neg		Not Protected
2019-05-28	Kano	7	100	4	Broiler	2	CRD, Coccidiosis, NDV suspected		Izovac	2 & 4 weeks	p.o (2 & 4 wk)	2	Live		LaSota	252	6	0	2050	122.37	No	1/18	5.6	NA	NA	NA	Pos	Lentogenic PMV-1 strain	Not Protected
2019-06-07	Kano	8	2720	7	Layer	15	Slow growth, ruffled feathers, huddling together		Izovac	2 & 4 weeks	p.o (2 & 4 wk)	2	Live		LaSota	417	20	0	1754	73.82	No	0/18	0	NA	NA	NA	Neg		Not Protected
2019-06-08	Kano	9	800	48	Layer	1	None		Nvri Vom	2, 6 & 16 weeks	p.o, i.m, i.m	3	Live (p.o) and killed (i.m)	Monovalent	LaSota	9420	9086	4390	12847	18.05	Yes	18/18	100	Yes	13/18	72.2	Neg		Not Protected
2019-06-08	Kano	10	285	44	Layer	1	None		Indovax	2, 6 & 14 weeks	p.o, i.m, i.m	3	Live (p.o) and killed (i.m)	Monovalent	LaSota	5485	5137	2805	9308	25.22	Yes	18/18	100	No	1/18	5.6	Neg		Not Protected
2019-06-06	Kano	11	6000	50	Layer	40	Heat stress		NDV Forte Dodge	2, 6 & 14 weeks	p.o, i.m, i.m	3	Live (p.o) and killed (i.m)	Monovalent	B1, LaSota	5806	5721	4497	7733	12.26	Yes	18/18	100	No	0/18	0	Neg		Not Protected
2019-05-29	Kano	12	265	37	Layer	1	None		Izovac	1, 3, 6 & 14 weeks	i.o (1wk), p.o (3wk), i.m. (6wk and 16wk)	4	Live (i.o and p.o) and killed (6 & 16wk)	Polyvalent (ND + IB + EDS 76)	B1, LaSota and Komarov	9062	8650	4399	15347	21.07	Yes	18/18	100	Yes	12/18	66.7	Pos		Not Protected
2019-05-27	Kano	13	250	6	Broiler	6	Sudden deaths	Sudden deaths observed	Nvri vom	3 & 6 weeks	p.o (3 wk) and i.m (6 wk)	2	Live		LaSota and Komarov	2315	1940	635	5571	41.84	No	10/18	55.6	NA	NA	NA	Neg		Not Protected
2019-05-29	Kano	14	300	6	Broiler	42	Newcastle disease suspected		Indovax (animal care)	2 & 4 weeks	p.o (2 & 4 wk)	2	Live		LaSota	8353	8078	5279	13176	18.44	Yes	18/18	100	NA	NA	NA	Neg		Protected
2019-05-31	Kano	15	950	16	Layer	3	Coccidiosis, Newcastle disease suspected		Izovac	1, 3, 6 & 14 weeks	i.o (1wk), p.o (3wk), i.m. (6wk and 14wk)	4	Live (i.o and p.o) and killed (6 & 14wk)	Polyvalent (ND + IB + eds 76)	B1, LaSota and Komarov	4786	4510	1629	6423	22.69	Yes	17/18	94.4	No	0/18	0	Pos		Not Protected
2019-05-31	Kano	16	800	7	Broiler	85	Chocolate feces, spraddled legs, torticollis		Izovac	2 & 4 weeks	p.o (2 & 4 wk)	2	Live		LaSota	3449	2912	865	7703	39.37	Yes	13/18	72.2	NA	NA	NA	Pos		Not Protected
2019-05-30	Kano	17	200	7	Layer	120	IBDV suspected	Flock size was 1000 initially but lost 800 birds	Indovax	1, 3 & 6 weeks	i.o, p.o, i.m	3	Live (i.o and p.o) and killed (6 wk)		LaSota	270	9	0	1923	91.16	No	0/18	0	No	0/18	0	Neg		Not Protected
2019-05-30	Kano	18	250	5	Broiler	3	Respiratory distress		Nvri Vom	2 & 4 weeks	p.o	2	Live		LaSota	0	0	0	0	0	No	0/18	0	NA	NA	NA	Neg		Not Protected
2019-05-28	Kano	19	500	5	Broiler	5	Cough		Biovac (fatro)	2 & 4 weeks	p.o (2 & 4 wk)	2	Live		VH	697	32	0	4333	93.04	No	1/18	5.6	NA	NA	NA	Neg		Not Protected
2019-05-28	Kano	20	376	65	Layer	2	Sneezing, coughing		Izovac	1, 3, 6 & 14 weeks	i.o (1wk), po (3wk), i.m. (6wk and 16wk)	4	Live		B1, LaSota and Komarov	9964	9653	4498	13316	16.84	Yes	18/18	100	Yes	15/18	83.3	Neg		Not Protected
2019-05-29	Kano	21	5000	96	Layer	20	Newcastle disease suspected	Bought at point of lay, stocked 13,000. Left with 5000 at time of bleeding	Biovac (Israel)	1, 3, 6 & 16 weeks	i.o (1wk), p.o (3wk), i.m. (6wk and 16wk)	4	Live (i.o and p.o) and killed (6 & 16wk)		LaSota	10904	10672	7828	16160	14.63	Yes	18/18	100	Yes	16/18	88.9	Neg		Protected
2019-06-06	Kano	22	6200	70	Layer	3	None		Biovac (fatro)	1, 3, 6 & 16 weeks	i.o, p.o, i.m, i.m	4	Live (i.o & p.o) and killed (i.m)	Bivalent (ND + IB)	VH	6880	6723	4578	9130	14.9	Yes	18/18	100	No	5/18	27.8	Neg		Not Protected
2019-06-01	Kano	23	9500	26	Layer	8	Heat stress		Biovac (fatro)	2, 6 & 14 weeks	p.o	3	Live	Bivalent (ND + IB)	VH	11134	11048	8365	14257	8.65	Yes	18/18	100	Yes	18/18	100	Neg		Protected
2019-05-27	Kano	24	500	5	Broiler	2	None		Biovac (fatro)	2 weeks	p.o.	1	Live		LaSota	956	195	0	3875	79.67	No	3/18	16.7	NA	NA	NA	Neg		Not Protected
2019-05-29	Kano	25	10000	14	Layer	6	Bloody diarrhoea observed once		Biovac (fatro)	2, 6 & 14 weeks	p.o	3	Live	Bivalent (ND + IB)	VH	10914	6767	0	16409	26.39	Yes	16/18	88.9	No	16/18	88.9	Neg		Protected
2019-06-01	Kano	26	500	34	Layer	2	Heat stress, Newcastle disease, coccidiosis suspected		Indovax	2, 6 & 14 weeks	p.o, i.m, i.m	3	Live (p.o) live (i.m) killed (i.m)		LaSota	12013	11655	6051	17512	16.83	Yes	18/18	100	Yes	16/18	88.9	Neg		Protected
2019-06-01	Kano	27	7000	68	Layer	20	Newcastle disease suspected, pecking		NDV Forte Dodge	2, 6 & 14 weeks	p.o, i.m, i.m	3	Live (p.o) live (p.o) killed (i.m)	Monovalent	B1, LaSota	10640	10124	4699	16388	21.07	Yes	18/18	100	Yes	15/18	83.3	Neg		Not Protected
2019-05-27	Kano	28	8500	26	Layer	7	Heat stress		Biovac (fatro)	1, 3, 6 & 16 weeks	i.o (1wk), po (3wk), i.m. (6wk and 16wk)	4	Live (i.o and p.o) and killed (6 & 16 wk)	Bivalent (ND + IB)	B1, LaSota and Komarov	12266	11290	4544	21693	28.22	Yes	18/18	100	Yes	14/18	77.8	Neg		Not Protected
2019-05-15	Oyo	29	2150	38	Layer	1	N/A		Provac ND	38 weeks	Water	1	Live	Monovalent	Mesogenic	13912	13628	8085	20066	14	Yes	18/18	100	Yes	18/18	100	Neg		Protected
2019-05-16	Oyo	30	2200	23	Layer	0	N/A		Abic Lasota	26 weeks	Water	1	Live	Monovalent	Mesogenic	13943	13378	7673	23913	20.56	Yes	18/18	100	Yes	17/18	94.4	Neg		Protected
2019-05-16	Oyo	31	3800	18	Broiler-breeder	15	Greenish droppings, drop in production, sudden death		Provac ND Oil	43 weeks	Injection	1	Killed	Monovalent	Komorov	5463	4987	2003	10491	29.42	Yes	18/18	100	No	2/18	11.1	Neg		Not Protected
2019-05-13	Oyo	32	5645	16	Layer	7	Stunted growth		EDS New Bronz (3 in 1)	16 weeks	Injection	1	Killed	Polyvalent	Komorov	8658	7509	1203	13909	33.73	Yes	17/18	94.4	No	9/18	50	Pos		Not Protected
2019-05-18	Oyo	33	4000	67	Layer	4	None		Abic Lasota	40 weeks	Water	1	Live	Monovalent	Mesogenic	14466	13835	7000	23059	20.38	Yes	18/18	100	Yes	16/18	88.9	Neg		Protected
2019-05-17	Oyo	34	9500	2	Broiler	4	N/A		Hester ND Live	10 days	Water	1	Live	Monovalent	R2B	1051	481	0	2272	41.46	No	1/18	5.6	NA	NA	NA	Pos	Lentogenic PMV-1 strain	Not Protected
2019-05-22	Oyo	35	10000	3	Broiler	6	Diarrhoea, aspergillosis		Poulvac Lasota ND	10 days	Water	1	Live	Bivalent	Mesogenic	6216	5551	2762	15471	36.86	Yes	18/18	100	NA	NA	NA	Neg		Protected
2019-05-15	Oyo	36	10050	32	Layer	2	N/A									8725	8180	4955	17373	26.3	Yes	18/18	100	Yes	8/18	44.4	Neg		Protected
2019-05-17	Oyo	37	8210	32	Layer	5	N/A		NVRI Lasota	65 weeks	Water	1	Live	Monovalent	Mesogenic	11976	11789	9209	16772	12.67	Yes	18/18	100	Yes	18/18	100	Neg		Protected
2019-05-22	Oyo	38	2650	42	Layer	1	None		Poulvac Lasota	35 weeks	Water	1	Live	Monovalent	LaSota	17233	16949	11495	25390	12.8	Yes	18/18	100	Yes	18/18	100	Neg		Protected
2019-05-20	Oyo	39	3200	32	Layer	3	None		Hester ND Live	28 weeks	Water	1	Live	Monovalent	R2B	9092	8651	5225	15773	22.98	Yes	18/18	100	Yes	8/18	44.4	Neg		Not Protected
2019-05-13	Oyo	40	10930	34	Layer	12	Lice infestation, prolapse		VH Strain at 28wk & Abic 3 in 1 at 15wk	28 (days?)	Water	1	Live	Monovalent	VH strain	4757	4290	1863	7700	31.06	Yes	16/18	88.9	No	0/18	0	Neg		Not Protected
2019-05-14	Oyo	41	4300	55	Layer	2	Drop in production		Izovac Gumboro/Hester ND live	21 (days?)	Water	1	Live	Monovalent	R2B	4414	3591	984	11494	45.35	Yes	14/18	77.8	No	2/18	11.1	Neg		Not Protected
2019-05-14	Oyo	42	3500	52	Broiler-breeder	25	Drop in production, sudden death		Abic ND K	41 weeks	Injection	1	Killed	Polyvalent	Komorov	5325	4742	1427	10127	32.27	Yes	17/18	94.4	No	3/18	16.7	Neg		Not Protected
2019-05-21	Oyo	43	4320	33	Layer	6 - 30	Newcastle disease suspected	19/20 serum extracted from blood samples	Abic Lasota	31 weeks	Water	1	Live	Monovalent	LaSota	19848	19671	16059	25703	9.47	Yes	18/18	100	Yes	18/18	100	Neg		Protected
2019-05-21	Oyo	44	1981	58	Layer	1	None		Abic Lasota	54 weeks	Water	1	Live	Monovalent	LaSota	17638	17362	12968	25214	12.65	Yes	18/18	100	Yes	18/18	100	Neg		Protected

## Sheet: IBDV
Field team visit date	State	Farm ID	Flock size	Age at visit (weeks)	Bird type	Mortality pattern (birds per week)	Clinical observations/history	Additional information	IBDV vaccine	Age of birds at time of IBDV vaccination	Route of administration	Number of IBDV doses	Killed or Live IBDV vaccine?	Vaccine strain	Mean IBD titre	GMT IBD titre	IBD titre range (min)	IBD titre range (max)	IBD titre CV (%) (red = >40%)	GMT titre above recommended minimum (>2000) for IBD live/killed vaccine?	No. of birds above recommended min (2000) for IBD?	% birds above recommended min (2000) for IBD? (green = >85%)	IBDV Screening PCR positive result in flock?	IBDV_vv PCR positive result?	IBDV_nv PCR positive result?	IBDV strains detected	IBDV sequencing results	Flock protection against IBD?
2019-06-01	Kano	1	16088	6	Layer	200	IBDV suspected	Original flock size was 18,300	Cevac	2 & 4 weeks	Water	2	live	Intermediate Plus	6538	3919	0	9748	38.04	Yes	16/18	88.9	Pos	Pos	Neg	IBDV_vv	Clusters with a group of genotype 3 virulent IBDV strains	Not protected
2019-05-30	Kano	2	3500	10	Layer	3	Respiratory distress	Healthy flock with less mortality	Izovac	2 & 4 weeks	Water	2	live	Intemediate	7614	7063	2032	12687	31.68	Yes	18/18	100	Pos	Neg	Neg	Pos - not typed		Protected
2019-06-06	Kano	3	500	Not known	Layer	1	Lice and IBDV suspected		Biovac(fatro)	1 & 3 weeks	Water	2	live	Virgo 7	5737	5539	3702	9553	23.87	Yes	18/18	100		Neg	Neg	Neg		Protected
2019-05-31	Kano	4	2400	Not known	Layer	20	Heat stress, Newcastle disease suspected		Cevac	2 & 4 weeks	Water	2	live	Intermediate Plus	4425	4134	1992	8870	33.21	Yes	17/18	94.4		Neg	Neg	Neg		Protected
2019-06-07	Kano	5	1200	44	Layer	2	None		Bursa B2K	1 & 3 weeks	Water	2	live	Intermediate	2427	2167	691	5261	40.21	Yes	12/18	66.7		Neg	Neg	Neg		Protected
2019-06-07	Kano	6	1500	28	Layer	2	None		Biovac(israel)	2 & 4 weeks	Water	2	live	Virgo 7	5950	5701	2364	8340	23.47	Yes	18/18	100		Neg	Neg	Neg		Protected
2019-05-28	Kano	7	100	4	Broiler	2	CRD, Coccidiosis, NDV suspected		Unknown	1 & 3 weeks	Water	2	live	Unknown	93	2	0	1677	126.95	No	0/18	0		Neg	Neg	Neg		Not protected
2019-06-07	Kano	8	2720	7	Layer	15	Slow growth, ruffled feathers, huddling together		Izovac	1 & 3 weeks	Water	2	live	Intermediate	4727	4491	1954	6957	26.42	Yes	17/18	94.4	Pos	Neg	Neg	Pos - not typed		Not protected
2019-06-08	Kano	9	800	48	Layer	1	None		Bursa B2K	1 & 3 weeks	Water	2	live	Intermediate	4046	3750	1808	6909	33.38	Yes	16/18	88.9		Neg	Neg	Neg		Protected
2019-06-08	Kano	10	285	44	Layer	1	None		Bursine 2 (Forte Dodge)	1 & 3 weeks	Water	2	live	Intermediate	2659	2360	989	5221	42.22	Yes	10/18	55.6		Neg	Neg	Neg		Protected
2019-06-06	Kano	11	6000	50	Layer	40	Heat stress		Bursine 2 (Forte Dodge)	1 & 3 weeks	Water	2	live	Intermediate	3670	3305	1300	7121	39.22	Yes	15/18	83.3		Neg	Neg	Neg		Protected
2019-05-29	Kano	12	265	37	Layer	1	None		Izovac	2 & 4 weeks	Water	2	live	Intermediate	2681	2245	1209	8121	57.69	Yes	8/18	44.4		Neg	Neg	Neg		Protected
2019-05-27	Kano	13	250	6	Broiler	6	Sudden deaths	Sudden deaths observed	Nvri vom	2 & 4 weeks	Water	2	live	Intermediate	6258	5863	3390	14276	34.4	Yes	18/18	100	Pos	Neg	Neg	Pos - not typed		Protected
2019-05-29	Kano	14	300	6	Broiler	42	Newcastle disease suspected		Biovac(fatro)	1 & 3 weeks	Water	2	live	Virgo 7	0	0	0	0	73.48	No	0/18	0		Neg	Neg	Neg		Not protected
2019-05-31	Kano	15	950	16	Layer	3	Coccidiosis, Newcastle disease suspected		Georgia	2 & 4 weeks	Water	2	live	Intermediate	4227	3544	1297	13391	56.9	Yes	16/18	88.9	Pos	Neg	Neg	Pos - not typed		Protected
2019-05-31	Kano	16	800	7	Broiler	85	Chocolate feces, spraddled legs, torticollis		Izovac	1 & 3 weeks	Water	2	live	Intermediate	3705	3475	1433	5998	30.15	Yes	16/18	88.9	Pos	Neg	Neg	Pos - not typed		Not protected
2019-05-30	Kano	17	200	7	Layer	120	IBDV suspected	Flock size was 1000 initially but lost 800 birds	Georgia	2 & 4 weeks	Water	2	live	Intermediate	11223	10887	6107	15643	20.61	Yes	18/18	100	Pos	Neg	Neg	Pos - not typed		Protected
2019-05-30	Kano	18	250	5	Broiler	3	Respiratory distress		Nvri Vom	1 & 3 weeks	Water	2	live	Intermediate	370	5	0	1921	156.42	No	0/18	0		Neg	Neg	Neg		Not protected
2019-05-28	Kano	19	500	5	Broiler	5	Cough		Biovac(fatro)	1 & 3 weeks	Water	2	live	Virgo 7	7220	7066	4605	10804	18.05	Yes	18/18	100	Pos	Pos	Neg	IBDV_vv	Identical to MB vaccine strain	Protected
2019-05-28	Kano	20	376	65	Layer	2	Sneezing, coughing		Unknown	2 & 4 weeks	Water	2	live	Unknown	2984	2874	1803	4945	24.68	Yes	16/18	88.9		Neg	Neg	Neg		Protected
2019-05-29	Kano	21	5000	96	Layer	20	Newcastle disease suspected	Bought at point of lay, stocked 13,000. Left with 5000 at time of bleeding	Biovac(israel)	2 & 4 weeks	Water	2	live	Virgo 7	3550	3048	1025	6718	46.32	Yes	13/18	72.2		Neg	Neg	Neg		Protected
2019-06-06	Kano	22	6200	70	Layer	3	None		Nvri Vom	1 & 3 weeks	Water	2	live	Intermediate	5243	4780	1287	9450	33.79	Yes	17/18	94.4		Neg	Neg	Neg		Protected
2019-06-01	Kano	23	9500	26	Layer	8	Heat stress		Cevac	2 & 4 weeks	Water	2	live	Intermediate Plus	5972	5644	2314	8577	26.64	Yes	18/18	100		Neg	Neg	Neg		Protected
2019-05-27	Kano	24	500	5	Broiler	2	None		Abic	1 & 3 weeks	Water	2	live	Virgo 7	0	0	0	0	55.88	No	0/18	0	Pos	Neg	Neg	Pos - not typed		Not protected
2019-05-29	Kano	25	10000	14	Layer	6	Bloody diarrhoea observed once		Globivac	1 & 3 weeks	Water	2	live	Intermediate Plus	5240	5070	3056	7935	22.17	Yes	18/18	100	Pos	Neg	Neg	Pos - not typed		Protected
2019-06-01	Kano	26	500	34	Layer	2	Heat stress, Newcastle disease, coccidiosis suspected		Georgia	2 & 4 weeks	Water	2	live		6295	6065	2426	8435	21.92	Yes	18/18	100		Neg	Neg	Neg		Protected
2019-06-01	Kano	27	7000	68	Layer	20	Newcastle disease suspected, pecking		Bursine 2 (Forte Dodge)	1 & 3 weeks	Water	2	live	Intermediate	2715	2494	1033	5953	37.79	Yes	13/18	72.2		Neg	Neg	Neg		Protected
2019-05-27	Kano	28	8500	26	Layer	7	Heat stress		Biovac (fatro)	2 & 4 weeks	Water	2	live	Virgo 7	9425	8376	2532	15117	38.66	Yes	18/18	100	Pos	Neg	Neg	Pos - not typed		Protected
2019-05-15	Oyo	29	2150	38	Layer	1	N/A								5279	4857	1814	9636	34.36	Yes	17/18	94.4		Neg	Neg	Neg		Protected
2019-05-16	Oyo	30	2200	23	Layer	0	N/A								10282	9956	6293	15793	22.43	Yes	18/18	100	Pos	Neg	Pos	IBDV_nv		Protected
2019-05-16	Oyo	31	3800	18	Broiler-breeder	15	Greenish droppings, drop in production, sudden death								9424	8896	2771	14344	26.86	Yes	18/18	100	Pos	Pos	Neg	IBDV_vv		Protected
2019-05-13	Oyo	32	5645	16	Layer	7	Stunted growth		Zoetis (Bursine-2/Bursine Plus)	22 days	Water	1	Live	Lukart strain (Intermediate Plus)	7426	7041	3671	12807	28.2	Yes	18/18	100		Neg	Neg	Neg		Protected
2019-05-18	Oyo	33	4000	67	Layer	4	None								8831	8252	2957	13641	29.4	Yes	18/18	100		Neg	Neg	Neg		Protected
2019-05-17	Oyo	34	9500	2	Broiler	4	N/A		Biovac IBD	16 days	Water	1	live	Intermediate Plus	533	16	0	2219	87.19	No	2/18	11.1		Neg	Neg	Neg		Not protected
2019-05-22	Oyo	35	10000	3	Broiler	6	Diarrhoea, aspergillosis		Abic Gomboro	18 days	Water	1	Live	Intermediate Plus	552	2	0	9077	271.45	No	1/18	5.6	Pos	Neg	Pos	IBDV_nv	Most related to vaccine strain D78	Not protected
2019-05-15	Oyo	36	10050	32	Layer	2	N/A								3799	3430	1326	7584	37.37	Yes	15/18	83.3		Neg	Neg	Neg		Protected
2019-05-17	Oyo	37	8210	32	Layer	5	N/A		Abic Gomboro	28 days	Water	1	live	Intermediate Plus	7645	7033	2656	13506	34.16	Yes	18/18	100		Neg	Neg	Neg		Protected
2019-05-22	Oyo	38	2650	42	Layer	1	None								5133	4684	1648	8933	36.22	Yes	17/18	94.4	Pos	Neg	Pos	IBDV_nv		Protected
2019-05-20	Oyo	39	3200	32	Layer	3	None								5333	4724	1997	11503	42.28	Yes	17/18	94.4		Neg	Neg	Neg		Protected
2019-05-13	Oyo	40	10930	34	Layer	12	Lice infestation, prolapse								5234	4752	1460	9099	35.65	Yes	17/18	94.4		Neg	Neg	Neg		Protected
2019-05-14	Oyo	41	4300	55	Layer	2	Drop in production								5904	5284	1348	10954	38.43	Yes	17/18	94.4		Neg	Neg	Neg		Protected
2019-05-14	Oyo	42	3500	52	Broiler-breeder	25	Drop in production, sudden death								7056	6798	3759	11304	23.76	Yes	17/18	94.4		Neg	Neg	Neg		Protected
2019-05-21	Oyo	43	4320	33	Layer	6 - 30	Newcastle disease suspected	19/20 serum extracted from blood samples							6726	6355	3362	12893	30.24	Yes	18/18	100	Pos	Neg	Neg	Pos - not typed		Protected
2019-05-21	Oyo	44	1981	58	Layer	1	None								4610	4067	1855	11644	47.13	Yes	17/18	94.4		Neg	Neg	Neg		Protected

## Sheet: IBV
Field team visit date	State	Farm ID	Flock size	Age at visit (weeks)	Bird type	Mortality pattern (birds per week)	Clinical observations/history	Additional information	IBV vaccine	Age of birds (weeks) at time of IBV vaccination	Route of administration	Number of IBV doses	Killed or Live IBV Vaccine	Vaccine valency	Vaccine strain	Mean IBV titre	GMT IB titre	IBV titre range (min)	IBV titre range (max)	IBV titre CV (%)(red = >40%)	GMT titre above recommended minimum (>6000) for IBV classic strains live vaccine?	No. of birds above recommended min (6000) for IBV?	% birds above recommended min (6000) for IBV? (green = >85%)	GMT titre above recommended minimum (>15000) for IBV variant strains?	GMT titre above recommended minimum (>15000) for IBV classic strains killed vaccine?	No. of birds above recommended min (15000) for IBV?	% birds above recommended min (15000) for IBV? (green = >85%)	IBV screening (aCoV inkl) positive result in flock?	IBV variant 4/91 positive result?	IBV variant Massachusetts positive result?	IBV variant D1466 positive result?	IBV variant D274 positive result in flock?	IBV variant Italy02 positive result?	IBV variant Arkansas positive result?	IBV variant 02 positive result?	IBV variant IB80 positive result?	IBV variant Q1 positive result?	IBV variant QX positive result?	IBV variants detected	IBV sequencing result	Flock protection against IBV?
2019-06-01	Kano	1	16088	6	Layer	200	IBDV suspected	Original flock size was 18,300								1163	608	0	3157	56.75	No	0/18	0	No	No	0/18	0	Pos	Neg	Neg	Neg	Neg	Neg	Neg	Pos	Neg	Neg	Neg	IBV variant02		Not protected
2019-05-30	Kano	2	3500	10	Layer	3	Respiratory distress	Healthy flock with less mortality								5085	3889	877	10659	44.08	No	7/18	38.9	No	No	0/18	0	Pos	Neg	Neg	Neg	Neg	Neg	Neg	Pos	Neg	Neg	Neg	IBV variant02		Not protected
2019-06-06	Kano	3	500	Not known	Layer	1	Lice and IBDV suspected									11912	11598	7571	17802	14.41	Yes	18/18	100	No	No	2/18	11.1	Neg	Neg	Neg	Neg	Neg	Neg	Neg	Neg	Neg	Neg	Neg	Neg		Protected
2019-05-31	Kano	4	2400	Not known	Layer	20	Heat stress, Newcastle disease suspected									11057	10356	5286	17416	22.36	Yes	16/18	88.9	No	No	3/18	16.7	Pos	Neg	Neg	Neg	Neg	Neg	Neg	Neg	Neg	Neg	Neg	Pos - no variant pos		Not protected
2019-06-07	Kano	5	1200	44	Layer	2	None		Biovac (fatro)	14	i.m	1 ds	Killed	Bivalent (ND + IB)	H120	4723	3578	1051	11865	46.68	No	6/18	33.3	No	No	0/18	0	Pos	Neg	Neg	Neg	Neg	Neg	Neg	Neg	Neg	Neg	Neg	Pos - no variant pos		Not protected
2019-06-07	Kano	6	1500	28	Layer	2	None		Izovac	16	i.m	1 ds	Killed	Polyvalent (ND + IB + EDS 76)	Unknown	19084	16606	3757	31291	30.89	Yes	17/18	94.4	Yes	Yes	11/18	61.1	Pos	Neg	Neg	Neg	Neg	Neg	Neg	Neg	Neg	Neg	Neg	Pos - no variant pos		Not protected
2019-05-28	Kano	7	100	4	Broiler	2	CRD, Coccidiosis, NDV suspected									488	58	0	2827	93.79	No	0/18	0	No	No	0/18	0	Pos	Neg	Neg	Neg	Neg	Neg	Neg	Pos	Neg	Neg	Neg	IBV variant02	Most related to strain IS/1494/06 and to vaccine IB VAR2-06	Not protected
2019-06-07	Kano	8	2720	7	Layer	15	Slow growth, ruffled feathers, huddling together									3796	2547	480	15160	58.69	No	3/18	16.7	No	No	1/18	5.6	Pos	Neg	Neg	Neg	Neg	Neg	Neg	Neg	Neg	Neg	Neg	Pos - no variant pos		Not protected
2019-06-08	Kano	9	800	48	Layer	1	None									16342	14095	2336	30116	31.33	Yes	16/18	88.9	No	No	10/18	55.6	Pos	Neg	Neg	Neg	Neg	Neg	Neg	Neg	Neg	Neg	Neg	Pos - no variant pos		Not protected
2019-06-08	Kano	10	285	44	Layer	1	None									17437	15510	5256	33516	29.45	Yes	17/18	94.4	Yes	Yes	10/18	55.6	Pos	Neg	Neg	Neg	Neg	Neg	Neg	Neg	Neg	Neg	Neg	Pos - no variant pos		Not protected
2019-06-06	Kano	11	6000	50	Layer	40	Heat stress									13247	11865	2582	19348	26.96	Yes	16/18	88.9	No	No	8/18	44.4	Pos	Neg	Neg	Neg	Neg	Neg	Neg	Pos	Neg	Neg	Neg	IBV variant02	Most related to isolate 50_IBV_Romania_2017 and to vaccine IB VAR2-06	Not protected
2019-05-29	Kano	12	265	37	Layer	1	None		Izovac	16	i.m.	1 ds	Killed	Polyvalent (ND + IB + EDS 76)	Unknown	1242	94	0	6456	105.22	No	2/18	11.1	No	No	0/18	0	Pos	Neg	Neg	Neg	Neg	Neg	Neg	Neg	Neg	Neg	Neg	Pos - no variant pos	Most related to strain NGA/A176/2006	Not protected
2019-05-27	Kano	13	250	6	Broiler	6	Sudden deaths	Sudden deaths observed								2211	947	0	9197	67.85	No	1/18	5.6	No	No	0/18	0	Pos	Neg	Neg	Neg	Neg	Neg	Neg	Neg	Neg	Neg	Neg	Pos - no variant pos		Not protected
2019-05-29	Kano	14	300	6	Broiler	42	Newcastle disease suspected									2674	1137	0	12223	68.95	No	2/18	11.1	No	No	0/18	0	Pos	Neg	Neg	Neg	Neg	Neg	Neg	Neg	Neg	Neg	Neg	Pos - no variant pos		Not protected
2019-05-31	Kano	15	950	16	Layer	3	Coccidiosis, Newcastle disease suspected		Izovac	4	i.m	1 ds	Killed	Polyvalent (ND + IB + EDS 76)	Unknown	3253	2251	219	10116	53.94	No	3/18	16.7	No	No	0/18	0	Pos	Neg	Neg	Neg	Neg	Neg	Neg	Neg	Neg	Neg	Neg	Pos - no variant pos		Not protected
2019-05-31	Kano	16	800	7	Broiler	85	Chocolate feces, spraddled legs, torticollis									1319	496	0	5080	58.16	No	0/18	0	No	No	0/18	0	Pos	Neg	Pos	Neg	Neg	Neg	Neg	Pos	Neg	Neg	Neg	IBV variant02 & IBV_Massachusetts	Most related to vaccine Nobilis IB Ma5	Not protected
2019-05-30	Kano	17	200	7	Layer	120	IBDV suspected	Flock size was 1000 initially but lost 800 birds								3596	1435	0	9438	64.31	No	5/18	27.8	No	No	0/18	0	Pos	Neg	Neg	Neg	Neg	Neg	Neg	Pos	Neg	Neg	Neg	IBV variant02		Not protected
2019-05-30	Kano	18	250	5	Broiler	3	Respiratory distress									831	120	0	3433	75.67	No	0/18	0	No	No	0/18	0	Pos	Neg	Neg	Neg	Neg	Neg	Neg	Pos	Neg	Neg	Neg	IBV variant02		Not protected
2019-05-28	Kano	19	500	5	Broiler	5	Cough									727	161	0	2588	64.48	No	0/18	0	No	No	0/18	0	Pos	Neg	Neg	Neg	Neg	Neg	Neg	Neg	Neg	Neg	Neg	Pos - no variant pos		Not protected
2019-05-28	Kano	20	376	65	Layer	2	Sneezing, coughing									24528	22660	11777	40671	24.81	Yes	18/18	100	Yes	Yes	14/18	77.8	Pos	Neg	Neg	Neg	Neg	Neg	Neg	Pos	Neg	Neg	Neg	IBV variant02		Not protected
2019-05-29	Kano	21	5000	96	Layer	20	Newcastle disease suspected	Bought at point of lay, stocked 13,000. Left with 5000 at time of bleeding								18196	16219	4998	31589	28.96	Yes	17/18	94.4	Yes	Yes	11/18	61.1	Pos	Neg	Neg	Neg	Neg	Neg	Neg	Neg	Neg	Neg	Neg	Pos - no variant pos		Not protected
2019-06-06	Kano	22	6200	70	Layer	3	None		Biovac (fatro)	16	i.m	1 ds	Killed	Bivalent (ND + IB)	H120	8269	7274	2007	16537	31.33	Yes	11/18	61.1	No	No	2/18	11.1	Neg	Neg	Neg	Neg	Neg	Neg	Neg	Neg	Neg	Neg	Neg	Pos - no variant pos		Not protected
2019-06-01	Kano	23	9500	26	Layer	8	Heat stress		Biovac (fatro)	14	i.m	1 ds	Killed	Bivalent (ND + IB)	H120	673	50	0	5777	104.23	No	0/18	0	No	No	0/18	0	Neg	Neg	Neg	Neg	Neg	Neg	Neg	Neg	Neg	Neg	Neg	Pos - no variant pos		Not protected
2019-05-27	Kano	24	500	5	Broiler	2	None									0	0	0	0	324.28	No	0/18	0	No	No	0/18	0	Pos	Neg	Neg	Neg	Neg	Neg	Neg	Neg	Neg	Neg	Neg	Pos - no variant pos		Not protected
2019-05-29	Kano	25	10000	14	Layer	6	Bloody diarrhoea observed once		Biovac (fatro)	14	i.m	1 ds	Killed	Bivalent (ND + IB)	H120	15635	13368	2094	34793	32.34	Yes	16/18	88.9	No	No	11/18	61.1	Pos	Neg	Neg	Neg	Neg	Neg	Neg	Pos	Neg	Neg	Neg	IBV variant02		Not protected
2019-06-01	Kano	26	500	34	Layer	2	Heat stress, Newcastle disease, coccidiosis suspected									11618	10831	4730	18329	22.86	Yes	15/18	83.3	No	No	5/18	27.8	Pos	Neg	Neg	Neg	Neg	Neg	Neg	Pos	Neg	Neg	Neg	IBV variant02		Not protected
2019-06-01	Kano	27	7000	68	Layer	20	Newcastle disease suspected, pecking									4411	3093	906	14609	54.26	No	5/18	27.8	No	No	0/18	0	Pos	Neg	Neg	Neg	Neg	Neg	Neg	Neg	Neg	Neg	Neg	Pos - no variant pos		Not protected
2019-05-27	Kano	28	8500	26	Layer	7	Heat stress									15006	11140	1778	40081	46.09	Yes	14/18	77.8	No	No	7/18	38.9	Pos	Neg	Neg	Neg	Neg	Neg	Neg	Pos	Neg	Neg	Neg	IBV variant02		Not protected
2019-05-15	Oyo	29	2150	38	Layer	1	N/A		Provac IB	38	Water	1ds	Live	Monovalent	H120	19417	18687	7280	26877	16.14	Yes	18/18	100	Yes	Yes	16/18	88.9	Neg	Neg	Neg	Neg	Neg	Neg	Neg	Neg	Neg	Neg	Neg	Neg		Not protected
2019-05-16	Oyo	30	2200	23	Layer	0	N/A		Izovac 3 in 1	14	Injection	1ds	Killed	Polyvalent	Not Known	11468	10059	2778	23387	31.12	Yes	15/18	83.3	No	No	4/18	22.2	Pos	Neg	Neg	Neg	Neg	Neg	Neg	Neg	Neg	Neg	Neg	Pos - no variant pos		Not protected
2019-05-16	Oyo	31	3800	18	Broiler-breeder	15	Greenish droppings, drop in production, sudden death		3 in 1	19	Injection	1ds	Killed	Polyvalent	Not Known	6339	4769	756	21682	47.77	No	7/18	38.9	No	No	1/18	5.6	Pos	Neg	Neg	Neg	Neg	Neg	Neg	Neg	Neg	Pos	Neg	IBV Q1		Not protected
2019-05-13	Oyo	32	5645	16	Layer	7	Stunted growth		EDS New Bronz (3 in 1)	16	Injection	1ds	Killed	Polyvalent	Not known	3118	617	0	11457	79.73	No	4/18	22.2	No	No	0/18	0	Pos	Neg	Neg	Neg	Neg	Neg	Neg	Neg	Neg	Neg	Neg	Pos - no variant pos		Not protected
2019-05-18	Oyo	33	4000	67	Layer	4	None		Biovac IB Primer	37	Water	1ds	Live	monovalent	H120 and D274 Clone	21193	19939	6168	28973	20.47	Yes	18/18	100	Yes	Yes	15/18	83.3	Pos	Neg	Neg	Neg	Neg	Neg	Neg	Neg	Neg	Neg	Neg	Pos - no variant pos		Not protected
2019-05-17	Oyo	34	9500	2	Broiler	4	N/A									71	3	0	505	70.16	No	0/18	0	No	No	0/18	0	Neg	Neg	Neg	Neg	Neg	Neg	Neg	Neg	Neg	Neg	Neg	Neg		Not protected
2019-05-22	Oyo	35	10000	3	Broiler	6	Diarrhoea, aspergillosis		Izovac IB	10 days	Water	1ds	Live	monovalent	H120	546	3	0	8745	219.45	No	1/18	5.6	No	No	0/18	0	Pos	Neg	Pos	Neg	Neg	Neg	Neg	Neg	Neg	Neg	Neg	IBV Massachusetts	Most related to vaccine Bioral H120 and Poulvac IB Primer - H120	Not protected
2019-05-15	Oyo	36	10050	32	Layer	2	N/A		Biovac IB	31	Water	1ds	Live		Not known	16715	16024	9551	23585	17.9	Yes	18/18	100	Yes	Yes	12/18	66.7	Pos	Neg	Neg	Neg	Neg	Neg	Neg	Neg	Neg	Neg	Neg	Pos - no variant pos		Not protected
2019-05-17	Oyo	37	8210	32	Layer	5	N/A		EDS New Bronz	15	Injection	1ds	Killed	Polyvalent	H120	10287	8106	1120	22625	40.47	Yes	13/18	72.2	No	No	4/18	22.2	Neg	Neg	Neg	Neg	Neg	Neg	Neg	Neg	Neg	Neg	Neg	Neg		Not protected
2019-05-22	Oyo	38	2650	42	Layer	1	None		Provac 3 in 1	15	Injection	1ds	Killed	Polyvalent	Not Known	10056	7442	430	23081	45.41	Yes	10/18	55.6	No	No	5/18	27.8	Neg	Neg	Neg	Neg	Neg	Neg	Neg	Neg	Neg	Neg	Neg	Neg		Not protected
2019-05-20	Oyo	39	3200	32	Layer	3	None		Provac 3 in 1	14	Injection	1ds	Live	Polyvalent	Not Known	4616	2489	191	17374	67.51	No	4/18	22.2	No	No	1/18	5.6	Pos	Neg	Neg	Neg	Neg	Neg	Neg	Neg	Neg	Neg	Neg	Pos - no variant pos		Not protected
2019-05-13	Oyo	40	10930	34	Layer	12	Lice infestation, prolapse		Abic 3 in 1	15	Injection	1ds	Killed	Polyvalent	Not known	13870	11702	1287	23714	32.2	Yes	16/18	88.9	No	No	8/18	44.4	Pos	Neg	Neg	Neg	Neg	Neg	Neg	Neg	Neg	Pos	Neg	IBV Q1		Not protected
2019-05-14	Oyo	41	4300	55	Layer	2	Drop in production									17752	16756	4619	25145	19.4	Yes	17/18	94.4	Yes	Yes	14/18	77.8	Pos	Neg	Neg	Neg	Neg	Neg	Neg	Neg	Neg	Neg	Neg	Pos - no variant pos		Not protected
2019-05-14	Oyo	42	3500	52	Broiler-breeder	25	Drop in production, sudden death		Abic 3 in 1	16	Injection	1ds	Killed	Polyvalent	Not known	13193	8789	550	26385	50.48	Yes	13/18	72.2	No	No	8/18	44.4	Pos	Neg	Neg	Neg	Neg	Neg	Neg	Neg	Neg	Neg	Neg	Pos - no variant pos		Not protected
2019-05-21	Oyo	43	4320	33	Layer	6 - 30	Newcastle disease suspected	19/20 serum extracted from blood samples	Ceva 3 in 1 Oil Vac	16	Injection	1ds	Killed	Polyvalent	Not Known	19835	18635	7377	27585	20.95	Yes	18/18	100	Yes	Yes	14/18	77.8	Pos	Pos	Neg	Neg	Neg	Neg	Neg	Neg	Neg	Neg	Neg	IBV 4/91		Not protected
2019-05-21	Oyo	44	1981	58	Layer	1	None		Izovac 3 in 1 Oil vac	14	Injection	1ds	Killed	Polyvalent	Not Known	16712	15031	4923	26961	27.78	Yes	17/18	94.4	Yes	Yes	11/18	61.1	Neg	Neg	Neg	Neg	Neg	Neg	Neg	Neg	Neg	Neg	Neg	Neg		Not protected
